# Supplementary material for: Gentiopicroside improves non-alcoholic steatohepatitis by activating PPARα and suppressing HIF1
Source: Front Pharmacol. 2024 Mar 7;15:1335814. doi: 10.3389/fphar.2024.1335814 (PMC10956515; doi:10.3389/fphar.2024.1335814)
Supplement: Supplementary file 1 [file Table2.XLSX]

## Sheet: Antibody
Brand	Name	Lot	Dilution Ratio	Classification	Application	Molecular Weight(kDa)
WANLEI	PPARα	WL00978	500	primary antibody	in vivo experienment	51
proteintech	ACOX1 Polyclonal antibody	10957-1-AP	1000	primary antibody	in vivo experienment	74
proteintech	CPT1A Polyclonal antibody	15184-1-AP	2000	primary antibody	in vivo experienment	88
Abcam	Recombinant Anti-GAPDH antibody [EPR16891] - Loading Control	ab181602	8000	primary antibody	in vivo experienment	37
Abcam	Anti-PPAR alpha antibody	ab126285	1000	primary antibody	in vitro experiment	52
Abcam	Recombinant Anti-ACOX1/AOX antibody [EPR19038]	ab184032	1000	primary antibody	in vitro experiment	72
Santa	β-Actin Antibody (C4)	sc-47778	1000	primary antibody	in vitro experiment	42
Abcam	Anti-HIF-1 alpha antibody - C-terminal	ab228649	1000	primary antibody	in vitro and vivo experiment	93
Santa	ERK 1/2 Antibody (C-9)	sc-514302	1000	primary antibody	in vitro and vivo experiment	42
Abmart	Phospho-Erk1(T202/Y204)+Erk2(T185/Y187) Antibody	T40072	500	primary antibody	in vitro and vivo experiment	42
CST	:Anti-rabbit IgG, HRP-linked Antibody	7074S	2000	secondary antibody
Abcam	Goat Anti-Mouse IgG H&L (HRP)	ab6789	2000	secondary antibody
