# Supplementary material for: Gentiopicroside improves non-alcoholic steatohepatitis by activating PPARα and suppressing HIF1
Source: Front Pharmacol. 2024 Mar 7;15:1335814. doi: 10.3389/fphar.2024.1335814 (PMC10956515; doi:10.3389/fphar.2024.1335814)
Supplement: Supplementary file 5 [file Table1.XLSX]

## Sheet: Primer
Gene ID	Official Symbol	Official Full Name	Organism	Sequence (5'-3') forward	Sequence (5'-3') reverse
11461	β-actin	actin, beta	[ Mus musculus (house mouse) ]	GGGAAATCGTGCGTGAC	AGGCTGGAAAAGAGCCT
19013	PPARα	peroxisome proliferator activated receptor alpha	[ Mus musculus (house mouse) ]	TACTGCCGTTTTCACAAGTGC	AGGTCGTGTTCACAGGTAAGA
12894	CPT1α	carnitine palmitoyltransferase 1a, liver	[ Mus musculus (house mouse) ]	AGATCAATCGGACCCTAGACAC	CAGCGAGTAGCGCATAGTCA
11430	ACOX1	acyl-Coenzyme A oxidase 1, palmitoyl	[ Mus musculus (house mouse) ]	TCCAGACTTCCAACATGAGGA	CTGGGCGTAGGTGCCAATTA
11409	Acads	acyl-Coenzyme A dehydrogenase, short chain	[ Mus musculus (house mouse) ]	GACTGGCGACGGTTACACA	GGCAAAGTCACGGCATGTC
11363	Acadl	acyl-Coenzyme A dehydrogenase, long-chain	[ Mus musculus (house mouse) ]	TTTCCTCGGAGCATGACATTTT	GCCAGCTTTTTCCCAGACCT
20296	Ccl2(MCP1)	chemokine (C-C motif) ligand 2	[ Mus musculus (house mouse) ]	TTAAAAACCTGGATCGGAACCAA	GCATTAGCTTCAGATTTACGGGT
21803	TGFβ	transforming growth factor, beta 1	[ Mus musculus (house mouse) ]	CTTCAATACGTCAGACATTCGGG	GTAACGCCAGGAATTGTTGCTA
21926	TNFα	tumor necrosis factor	[ Mus musculus (house mouse) ]	CAGGCGGTGCCTATGTCTC	CGATCACCCCGAAGTTCAGTAG
16176	IL-1beta	interleukin 1 beta	[ Mus musculus (house mouse) ]	GAAATGCCACCTTTTGACAGTG	TGGATGCTCTCATCAGGACAG
